# Supplementary material for: Molecular investigation and viral load analysis of bovine respiratory syncytial virus in cattle with bovine respiratory disease complex in Inner Mongolia, China
Source: Front Cell Infect Microbiol. 2026 Feb 13;16:1720214. doi: 10.3389/fcimb.2026.1720214 (PMC12946127; doi:10.3389/fcimb.2026.1720214)
Supplement: Supplementary file 2 [file Table2.xlsx]

## Sheet: Supplementary  TableS4
	Supplementary TableS4(A) Tukey’s multiple comparisons test
Figure	Tukey’s multiple comparisons test（Tukey HSD）	Mean difference	95% CI of diff	Summary	Adjusted P value
Figure 7B	East region in Inner Mongolia-F gene vs East region in Inner Mongolia-N gene	0.06264	-2.486 to 2.611	ns	>0.9999
	East region in Inner Mongolia-F gene vs Middle region in Inner Mongolia-F gene	-0.7385	-2.633 to 1.155	ns	0.8742
	East region in Inner Mongolia-F gene vs Middle region in Inner Mongolia-N gene	-0.7011	-2.596 to 1.194	ns	0.8968
	East region in Inner Mongolia-F gene vs West region in Inner Mongolia-F gene	-0.4772	-2.364 to 1.410	ns	0.9789
	East region in Inner Mongolia-F gene vs West region in Inner Mongolia-N gene	-0.3077	-2.197 to 1.581	ns	0.9972
	East region in Inner Mongolia-N gene vs East region in Inner Mongolia-N gene	-0.8012	-2.695 to 1.093	ns	0.831
	East region in Inner Mongolia-N gene vs Middle region in Inner Mongolia-F gene	-0.7637	-2.659 to 1.131	ns	0.8579
	East region in Inner Mongolia-N gene vs Middle region in Inner Mongolia-N gene	-0.5399	-2.427 to 1.347	ns	0.9638
	East region in Inner Mongolia-N gene vs West region in Inner Mongolia-F gene	-0.3703	-2.259 to 1.519	ns	0.9934
	Middle region in Inner Mongolia-F gene vs Middle region in Inner Mongolia-N gene	0.03742	-0.7894 to 0.8643	ns	>0.9999
	Middle region in Inner Mongolia-F gene vs West region in Inner Mongolia-F gene	0.2613	-0.5474 to 1.070	ns	0.9398
	Middle region in Inner Mongolia-F gene vs West region in Inner Mongolia-N gene	0.4308	-0.3822 to 1.244	ns	0.6528
	Middle region in Inner Mongolia-N gene vs West region in Inner Mongolia-F gene	0.2239	-0.5873 to 1.035	ns	0.969
	Middle region in Inner Mongolia-N gene vs West region in Inner Mongolia-N gene	0.3934	-0.4221 to 1.209	ns	0.7378
	West region in Inner Mongolia-F gene vs West region in Inner Mongolia-N gene	0.1695	-0.6276 to 0.9666	ns	0.9903
Figure 7C	Spring-F gene vs. Summer-F gene	0.00755	-0.9050 to 0.9201	ns	>0.9999
	Spring-F gene vs. Autumn-F gene	1.628	0.3388 to 2.917	**	0.0069
	Spring-F gene vs. Winter-F gene	1.16	0.2995 to 2.021	**	0.0033
	Summer-F gene vs. Autumn-F gene	1.621	0.3744 to 2.867	**	0.005
	Summer-F gene vs. Winter-F gene	1.153	0.3580 to 1.948	**	0.0013
	Autumn-F gene vs. Winter-F gene	-0.4678	-1.677 to 0.7411	ns	0.7478
	Spring-F gene vs. Summer-F gene	-0.4359	-1.401 to 0.5290	ns	0.6458
	Spring-F gene vs. Autumn-F gene	1.207	-0.1556 to 2.569	ns	0.1026
	Spring-F gene vs. Winter-F gene	0.7434	-0.1647 to 1.652	ns	0.1499
	Summer-F gene vs. Autumn-F gene	1.643	0.3188 to 2.966	**	0.0083
	Summer-F gene vs. Winter-F gene	1.179	0.3300 to 2.029	**	0.0023
	Autumn-F gene vs. Winter-F gene	-0.4633	-1.746 to 0.8198	ns	0.7855
Figure 7D	Pastoral Households-F gene vs. Pastoral Households-N gene	-0.1489	-1.452 to 1.154	ns	0.9911
	Pastoral Households-F gene vs. Intensive Livestock Production-F gene	-1.96	-2.948 to -0.9725	****	<0.0001
	Pastoral Households-F gene vs. Intensive Livestock Production-N gene	-1.832	-2.820 to -0.8438	****	<0.0001
	Pastoral Households-N gene vs. Intensive Livestock Production-F gene	-1.811	-2.815 to -0.8081	****	<0.0001
	Pastoral Households-N gene vs. Intensive Livestock Production-N gene	-1.683	-2.687 to -0.6794	***	0.0001
	Intensive Livestock Production-F gene vs. Intensive Livestock Production-N gene	0.1282	-0.4060 to 0.6625	ns	0.9259
Figure 7E	Pastoral Households-F gene vs. Pastoral Households-N gene	-0.1489	-1.829 to 1.531	ns	>0.9999
	Pastoral Households-F gene vs. Small-scale Ranches-F gene	-3.222	-5.609 to -0.8359	***	0.0006
	Pastoral Households-F gene vs. Small-scale Ranches-N gene	-2.488	-4.875 to -0.1015	*	0.0318
	Pastoral Households-F gene vs. Medium-scale Ranches-F gene	-2.196	-3.994 to -0.3979	**	0.0036
	Pastoral Households-F gene vs. Medium-scale Ranches-N gene	-2.017	-3.815 to -0.2193	*	0.0127
	Pastoral Households-F gene vs. Large-scale Ranches-F gene	-1.816	-3.614 to -0.01762	*	0.0452
	Pastoral Households-F gene vs. Large-scale Ranches-N gene	-1.124	-2.898 to 0.6507	ns	0.6743
	Pastoral Households-F gene vs. Mega-scale Ranches-F gene	-1.827	-3.354 to -0.2997	**	0.005
	Pastoral Households-F gene vs. Mega-scale Ranches-N gene	-2.081	-3.608 to -0.5539	***	0.0005
	Pastoral Households-F gene vs. 10,000-head nucleus farm-F gene	-1.667	-3.092 to -0.2414	**	0.0071
	Pastoral Households-F gene vs. 10,000-head nucleus farm-N gene	-1.53	-2.956 to -0.1046	*	0.0225
	Pastoral Households-F gene vs. Industrial Ranch Complexes-F gene	-2.776	-4.925 to -0.6271	**	0.0014
	Pastoral Households-F gene vs. Industrial Ranch Complexes-N gene	-3.2	-5.495 to -0.9058	***	0.0003
	Pastoral Households-N gene vs. Small-scale Ranches-F gene	-3.074	-5.471 to -0.6763	**	0.0016
	Pastoral Households-N gene vs. Small-scale Ranches-N gene	-2.339	-4.737 to 0.05814	ns	0.0639
	Pastoral Households-N gene vs. Medium-scale Ranches-F gene	-2.047	-3.859 to -0.2348	*	0.0116
	Pastoral Households-N gene vs. Medium-scale Ranches-N gene	-1.868	-3.681 to -0.05624	*	0.036
	Pastoral Households-N gene vs. Large-scale Ranches-F gene	-1.667	-3.479 to 0.1455	ns	0.1088
	Pastoral Households-N gene vs. Large-scale Ranches-N gene	-0.9749	-2.764 to 0.8140	ns	0.8564
	Pastoral Households-N gene vs. Mega-scale Ranches-F gene	-1.678	-3.222 to -0.1341	*	0.0193
	Pastoral Households-N gene vs. Mega-scale Ranches-N gene	-1.932	-3.476 to -0.3883	**	0.0024
	Pastoral Households-N gene vs. 10,000-head nucleus farm-F gene	-1.518	-2.961 to -0.07467	*	0.0287
	Pastoral Households-N gene vs. 10,000-head nucleus farm-N gene	-1.381	-2.825 to 0.06213	ns	0.0768
	Pastoral Households-N gene vs. Industrial Ranch Complexes-F gene	-2.627	-4.788 to -0.4663	**	0.0039
	Pastoral Households-N gene vs. Industrial Ranch Complexes-N gene	-3.052	-5.357 to -0.7458	***	0.0009
	Small-scale Ranches-F gene vs. Small-scale Ranches-N gene	0.7344	-2.202 to 3.671	ns	0.9999
	Small-scale Ranches-F gene vs. Medium-scale Ranches-F gene	1.027	-1.455 to 3.508	ns	0.9819
	Small-scale Ranches-F gene vs. Medium-scale Ranches-N gene	1.205	-1.276 to 3.687	ns	0.9344
	Small-scale Ranches-F gene vs. Large-scale Ranches-F gene	1.407	-1.075 to 3.888	ns	0.8177
	Small-scale Ranches-F gene vs. Large-scale Ranches-N gene	2.099	-0.3658 to 4.563	ns	0.1933
	Small-scale Ranches-F gene vs. Mega-scale Ranches-F gene	1.396	-0.8969 to 3.689	ns	0.7311
	Small-scale Ranches-F gene vs. Mega-scale Ranches-N gene	1.142	-1.151 to 3.434	ns	0.9214
	Small-scale Ranches-F gene vs. 10,000-head nucleus farm-F gene	1.556	-0.6709 to 3.782	ns	0.5124
	Small-scale Ranches-F gene vs. 10,000-head nucleus farm-N gene	1.692	-0.5341 to 3.919	ns	0.3659
	Small-scale Ranches-F gene vs. Industrial Ranch Complexes-F gene	0.4463	-2.300 to 3.193	ns	>0.9999
	Small-scale Ranches-F gene vs. Industrial Ranch Complexes-N gene	0.0221	-2.840 to 2.884	ns	>0.9999
	Small-scale Ranches-N gene vs. Medium-scale Ranches-F gene	0.2921	-2.189 to 2.774	ns	>0.9999
	Small-scale Ranches-N gene vs. Medium-scale Ranches-N gene	0.4707	-2.011 to 2.952	ns	>0.9999
	Small-scale Ranches-N gene vs. Large-scale Ranches-F gene	0.6725	-1.809 to 3.154	ns	0.9997
	Small-scale Ranches-N gene vs. Large-scale Ranches-N gene	1.364	-1.100 to 3.829	ns	0.8418
	Small-scale Ranches-N gene vs. Mega-scale Ranches-F gene	0.6614	-1.631 to 2.954	ns	0.9995
	Small-scale Ranches-N gene vs. Mega-scale Ranches-N gene	0.4072	-1.886 to 2.700	ns	>0.9999
	Small-scale Ranches-N gene vs. 10,000-head nucleus farm-F gene	0.8212	-1.405 to 3.048	ns	0.9936
	Small-scale Ranches-N gene vs. 10,000-head nucleus farm-N gene	0.958	-1.268 to 3.184	ns	0.9747
	Small-scale Ranches-N gene vs. Industrial Ranch Complexes-F gene	-0.288	-3.035 to 2.458	ns	>0.9999
	Small-scale Ranches-N gene vs. Industrial Ranch Complexes-N gene	-0.7123	-3.574 to 2.150	ns	0.9999
	Medium-scale Ranches-F gene vs. Medium-scale Ranches-N gene	0.1786	-1.744 to 2.101	ns	>0.9999
	Medium-scale Ranches-F gene vs. Large-scale Ranches-F gene	0.3803	-1.542 to 2.302	ns	>0.9999
	Medium-scale Ranches-F gene vs. Large-scale Ranches-N gene	1.072	-0.8280 to 2.972	ns	0.8227
	Medium-scale Ranches-F gene vs. Mega-scale Ranches-F gene	0.3693	-1.302 to 2.041	ns	>0.9999
	Medium-scale Ranches-F gene vs. Mega-scale Ranches-N gene	0.115	-1.556 to 1.786	ns	>0.9999
	Medium-scale Ranches-F gene vs. 10,000-head nucleus farm-F gene	0.529	-1.050 to 2.108	ns	0.9975
	Medium-scale Ranches-F gene vs. 10,000-head nucleus farm-N gene	0.6658	-0.9134 to 2.245	ns	0.9787
	Medium-scale Ranches-F gene vs. Industrial Ranch Complexes-F gene	-0.5802	-2.834 to 1.674	ns	0.9998
	Medium-scale Ranches-F gene vs. Industrial Ranch Complexes-N gene	-1.004	-3.398 to 1.389	ns	0.9795
	Medium-scale Ranches-N gene vs. Large-scale Ranches-F gene	0.2017	-1.720 to 2.124	ns	>0.9999
	Medium-scale Ranches-N gene vs. Large-scale Ranches-N gene	0.8936	-1.007 to 2.794	ns	0.9485
	Medium-scale Ranches-N gene vs. Mega-scale Ranches-F gene	0.1907	-1.481 to 1.862	ns	>0.9999
	Medium-scale Ranches-N gene vs. Mega-scale Ranches-N gene	-0.06356	-1.735 to 1.608	ns	>0.9999
	Medium-scale Ranches-N gene vs. 10,000-head nucleus farm-F gene	0.3504	-1.229 to 1.930	ns	>0.9999
	Medium-scale Ranches-N gene vs. 10,000-head nucleus farm-N gene	0.4872	-1.092 to 2.066	ns	0.9989
	Medium-scale Ranches-N gene vs. Industrial Ranch Complexes-F gene	-0.7588	-3.013 to 1.495	ns	0.9974
	Medium-scale Ranches-N gene vs. Industrial Ranch Complexes-N gene	-1.183	-3.576 to 1.210	ns	0.9254
	Large-scale Ranches-F gene vs. Large-scale Ranches-N gene	0.6919	-1.208 to 2.592	ns	0.9943
	Large-scale Ranches-F gene vs. Mega-scale Ranches-F gene	-0.01105	-1.682 to 1.660	ns	>0.9999
	Large-scale Ranches-F gene vs. Mega-scale Ranches-N gene	-0.2653	-1.937 to 1.406	ns	>0.9999
	Large-scale Ranches-F gene vs. 10,000-head nucleus farm-F gene	0.1487	-1.431 to 1.728	ns	>0.9999
	Large-scale Ranches-F gene vs. 10,000-head nucleus farm-N gene	0.2855	-1.294 to 1.865	ns	>0.9999
	Large-scale Ranches-F gene vs. Industrial Ranch Complexes-F gene	-0.9605	-3.214 to 1.293	ns	0.9767
	Large-scale Ranches-F gene vs. Industrial Ranch Complexes-N gene	-1.385	-3.778 to 1.008	ns	0.795
	Large-scale Ranches-N gene vs. Mega-scale Ranches-F gene	-0.7029	-2.349 to 0.9432	ns	0.9763
	Large-scale Ranches-N gene vs. Mega-scale Ranches-N gene	-0.9571	-2.603 to 0.6890	ns	0.7894
	Large-scale Ranches-N gene vs. 10,000-head nucleus farm-F gene	-0.5432	-2.096 to 1.009	ns	0.9961
	Large-scale Ranches-N gene vs. 10,000-head nucleus farm-N gene	-0.4064	-1.959 to 1.146	ns	0.9998
	Large-scale Ranches-N gene vs. Industrial Ranch Complexes-F gene	-1.652	-3.888 to 0.5829	ns	0.4137
	Large-scale Ranches-N gene vs. Industrial Ranch Complexes-N gene	-2.077	-4.452 to 0.2989	ns	0.1612
	Mega-scale Ranches-F gene vs. Mega-scale Ranches-N gene	-0.2542	-1.630 to 1.121	ns	>0.9999
	Mega-scale Ranches-F gene vs. 10,000-head nucleus farm-F gene	0.1597	-1.102 to 1.422	ns	>0.9999
	Mega-scale Ranches-F gene vs. 10,000-head nucleus farm-N gene	0.2965	-0.9655 to 1.559	ns	>0.9999
	Mega-scale Ranches-F gene vs. Industrial Ranch Complexes-F gene	-0.9495	-2.994 to 1.095	ns	0.9532
	Mega-scale Ranches-F gene vs. Industrial Ranch Complexes-N gene	-1.374	-3.570 to 0.8230	ns	0.6931
	Mega-scale Ranches-N gene vs. 10,000-head nucleus farm-F gene	0.414	-0.8481 to 1.676	ns	0.998
	Mega-scale Ranches-N gene vs. 10,000-head nucleus farm-N gene	0.5508	-0.7113 to 1.813	ns	0.9715
	Mega-scale Ranches-N gene vs. Industrial Ranch Complexes-F gene	-0.6952	-2.740 to 1.349	ns	0.9971
	Mega-scale Ranches-N gene vs. Industrial Ranch Complexes-N gene	-1.119	-3.316 to 1.077	ns	0.9076
	10,000-head nucleus farm-F gene vs. 10,000-head nucleus farm-N gene	0.1368	-1.000 to 1.274	ns	>0.9999
	10,000-head nucleus farm-F gene vs. Industrial Ranch Complexes-F gene	-1.109	-3.079 to 0.8604	ns	0.8247
	10,000-head nucleus farm-F gene vs. Industrial Ranch Complexes-N gene	-1.533	-3.661 to 0.5940	ns	0.4579
	10,000-head nucleus farm-N gene vs. Industrial Ranch Complexes-F gene	-1.246	-3.216 to 0.7236	ns	0.6759
	10,000-head nucleus farm-N gene vs. Industrial Ranch Complexes-N gene	-1.67	-3.798 to 0.4572	ns	0.3123
	Industrial Ranch Complexes-F gene vs. Industrial Ranch Complexes-N gene	-0.4242	-3.091 to 2.243	ns	>0.9999
	Pastoral Households-F gene vs. Pastoral Households-N gene	-0.1489	-1.829 to 1.531	ns	>0.9999
	Pastoral Households-F gene vs. Small-scale Ranches-F gene	-3.222	-5.609 to -0.8359	***	0.0006
	Pastoral Households-F gene vs. Small-scale Ranches-N gene	-2.488	-4.875 to -0.1015	*	0.0318
	Pastoral Households-F gene vs. Medium-scale Ranches-F gene	-2.196	-3.994 to -0.3979	**	0.0036
	Pastoral Households-F gene vs. Medium-scale Ranches-N gene	-2.017	-3.815 to -0.2193	*	0.0127
	Pastoral Households-F gene vs. Large-scale Ranches-F gene	-1.816	-3.614 to -0.01762	*	0.0452
	Pastoral Households-F gene vs. Large-scale Ranches-N gene	-1.124	-2.898 to 0.6507	ns	0.6743
	Pastoral Households-F gene vs. Mega-scale Ranches-F gene	-1.827	-3.354 to -0.2997	**	0.005
	Pastoral Households-F gene vs. Mega-scale Ranches-N gene	-2.081	-3.608 to -0.5539	***	0.0005
	Pastoral Households-F gene vs. 10,000-head nucleus farm-F gene	-1.667	-3.092 to -0.2414	**	0.0071
	Pastoral Households-F gene vs. 10,000-head nucleus farm-N gene	-1.53	-2.956 to -0.1046	*	0.0225
	Pastoral Households-F gene vs. Industrial Ranch Complexes-F gene	-2.776	-4.925 to -0.6271	**	0.0014
	Pastoral Households-F gene vs. Industrial Ranch Complexes-N gene	-3.2	-5.495 to -0.9058	***	0.0003
	Pastoral Households-N gene vs. Small-scale Ranches-F gene	-3.074	-5.471 to -0.6763	**	0.0016
	Pastoral Households-N gene vs. Small-scale Ranches-N gene	-2.339	-4.737 to 0.05814	ns	0.0639
	Pastoral Households-N gene vs. Medium-scale Ranches-F gene	-2.047	-3.859 to -0.2348	*	0.0116
	Pastoral Households-N gene vs. Medium-scale Ranches-N gene	-1.868	-3.681 to -0.05624	*	0.036
	Pastoral Households-N gene vs. Large-scale Ranches-F gene	-1.667	-3.479 to 0.1455	ns	0.1088
	Pastoral Households-N gene vs. Large-scale Ranches-N gene	-0.9749	-2.764 to 0.8140	ns	0.8564
	Pastoral Households-N gene vs. Mega-scale Ranches-F gene	-1.678	-3.222 to -0.1341	*	0.0193
	Pastoral Households-N gene vs. Mega-scale Ranches-N gene	-1.932	-3.476 to -0.3883	**	0.0024
	Pastoral Households-N gene vs. 10,000-head nucleus farm-F gene	-1.518	-2.961 to -0.07467	*	0.0287
	Pastoral Households-N gene vs. 10,000-head nucleus farm-N gene	-1.381	-2.825 to 0.06213	ns	0.0768
	Pastoral Households-N gene vs. Industrial Ranch Complexes-F gene	-2.627	-4.788 to -0.4663	**	0.0039
	Pastoral Households-N gene vs. Industrial Ranch Complexes-N gene	-3.052	-5.357 to -0.7458	***	0.0009
	Small-scale Ranches-F gene vs. Small-scale Ranches-N gene	0.7344	-2.202 to 3.671	ns	0.9999
	Small-scale Ranches-F gene vs. Medium-scale Ranches-F gene	1.027	-1.455 to 3.508	ns	0.9819
	Small-scale Ranches-F gene vs. Medium-scale Ranches-N gene	1.205	-1.276 to 3.687	ns	0.9344
	Small-scale Ranches-F gene vs. Large-scale Ranches-F gene	1.407	-1.075 to 3.888	ns	0.8177
	Small-scale Ranches-F gene vs. Large-scale Ranches-N gene	2.099	-0.3658 to 4.563	ns	0.1933
	Small-scale Ranches-F gene vs. Mega-scale Ranches-F gene	1.396	-0.8969 to 3.689	ns	0.7311
	Small-scale Ranches-F gene vs. Mega-scale Ranches-N gene	1.142	-1.151 to 3.434	ns	0.9214
	Small-scale Ranches-F gene vs. 10,000-head nucleus farm-F gene	1.556	-0.6709 to 3.782	ns	0.5124
	Small-scale Ranches-F gene vs. 10,000-head nucleus farm-N gene	1.692	-0.5341 to 3.919	ns	0.3659
	Small-scale Ranches-F gene vs. Industrial Ranch Complexes-F gene	0.4463	-2.300 to 3.193	ns	>0.9999
	Small-scale Ranches-F gene vs. Industrial Ranch Complexes-N gene	0.0221	-2.840 to 2.884	ns	>0.9999
	Small-scale Ranches-N gene vs. Medium-scale Ranches-F gene	0.2921	-2.189 to 2.774	ns	>0.9999
	Small-scale Ranches-N gene vs. Medium-scale Ranches-N gene	0.4707	-2.011 to 2.952	ns	>0.9999
	Small-scale Ranches-N gene vs. Large-scale Ranches-F gene	0.6725	-1.809 to 3.154	ns	0.9997
	Small-scale Ranches-N gene vs. Large-scale Ranches-N gene	1.364	-1.100 to 3.829	ns	0.8418
	Small-scale Ranches-N gene vs. Mega-scale Ranches-F gene	0.6614	-1.631 to 2.954	ns	0.9995
	Small-scale Ranches-N gene vs. Mega-scale Ranches-N gene	0.4072	-1.886 to 2.700	ns	>0.9999
	Small-scale Ranches-N gene vs. 10,000-head nucleus farm-F gene	0.8212	-1.405 to 3.048	ns	0.9936
	Small-scale Ranches-N gene vs. 10,000-head nucleus farm-N gene	0.958	-1.268 to 3.184	ns	0.9747
	Small-scale Ranches-N gene vs. Industrial Ranch Complexes-F gene	-0.288	-3.035 to 2.458	ns	>0.9999
	Small-scale Ranches-N gene vs. Industrial Ranch Complexes-N gene	-0.7123	-3.574 to 2.150	ns	0.9999
	Medium-scale Ranches-F gene vs. Medium-scale Ranches-N gene	0.1786	-1.744 to 2.101	ns	>0.9999
	Medium-scale Ranches-F gene vs. Large-scale Ranches-F gene	0.3803	-1.542 to 2.302	ns	>0.9999
	Medium-scale Ranches-F gene vs. Large-scale Ranches-N gene	1.072	-0.8280 to 2.972	ns	0.8227
	Medium-scale Ranches-F gene vs. Mega-scale Ranches-F gene	0.3693	-1.302 to 2.041	ns	>0.9999
	Medium-scale Ranches-F gene vs. Mega-scale Ranches-N gene	0.115	-1.556 to 1.786	ns	>0.9999
	Medium-scale Ranches-F gene vs. 10,000-head nucleus farm-F gene	0.529	-1.050 to 2.108	ns	0.9975
	Medium-scale Ranches-F gene vs. 10,000-head nucleus farm-N gene	0.6658	-0.9134 to 2.245	ns	0.9787
	Medium-scale Ranches-F gene vs. Industrial Ranch Complexes-F gene	-0.5802	-2.834 to 1.674	ns	0.9998
	Medium-scale Ranches-F gene vs. Industrial Ranch Complexes-N gene	-1.004	-3.398 to 1.389	ns	0.9795
	Medium-scale Ranches-N gene vs. Large-scale Ranches-F gene	0.2017	-1.720 to 2.124	ns	>0.9999
	Medium-scale Ranches-N gene vs. Large-scale Ranches-N gene	0.8936	-1.007 to 2.794	ns	0.9485
	Medium-scale Ranches-N gene vs. Mega-scale Ranches-F gene	0.1907	-1.481 to 1.862	ns	>0.9999
	Medium-scale Ranches-N gene vs. Mega-scale Ranches-N gene	-0.06356	-1.735 to 1.608	ns	>0.9999
	Medium-scale Ranches-N gene vs. 10,000-head nucleus farm-F gene	0.3504	-1.229 to 1.930	ns	>0.9999
	Medium-scale Ranches-N gene vs. 10,000-head nucleus farm-N gene	0.4872	-1.092 to 2.066	ns	0.9989
	Medium-scale Ranches-N gene vs. Industrial Ranch Complexes-F gene	-0.7588	-3.013 to 1.495	ns	0.9974
	Medium-scale Ranches-N gene vs. Industrial Ranch Complexes-N gene	-1.183	-3.576 to 1.210	ns	0.9254
	Large-scale Ranches-F gene vs. Large-scale Ranches-N gene	0.6919	-1.208 to 2.592	ns	0.9943
	Large-scale Ranches-F gene vs. Mega-scale Ranches-F gene	-0.01105	-1.682 to 1.660	ns	>0.9999
	Large-scale Ranches-F gene vs. Mega-scale Ranches-N gene	-0.2653	-1.937 to 1.406	ns	>0.9999
	Large-scale Ranches-F gene vs. 10,000-head nucleus farm-F gene	0.1487	-1.431 to 1.728	ns	>0.9999
	Large-scale Ranches-F gene vs. 10,000-head nucleus farm-N gene	0.2855	-1.294 to 1.865	ns	>0.9999
	Large-scale Ranches-F gene vs. Industrial Ranch Complexes-F gene	-0.9605	-3.214 to 1.293	ns	0.9767
	Large-scale Ranches-F gene vs. Industrial Ranch Complexes-N gene	-1.385	-3.778 to 1.008	ns	0.795
	Large-scale Ranches-N gene vs. Mega-scale Ranches-F gene	-0.7029	-2.349 to 0.9432	ns	0.9763
	Large-scale Ranches-N gene vs. Mega-scale Ranches-N gene	-0.9571	-2.603 to 0.6890	ns	0.7894
	Large-scale Ranches-N gene vs. 10,000-head nucleus farm-F gene	-0.5432	-2.096 to 1.009	ns	0.9961
	Large-scale Ranches-N gene vs. 10,000-head nucleus farm-N gene	-0.4064	-1.959 to 1.146	ns	0.9998
	Large-scale Ranches-N gene vs. Industrial Ranch Complexes-F gene	-1.652	-3.888 to 0.5829	ns	0.4137
	Large-scale Ranches-N gene vs. Industrial Ranch Complexes-N gene	-2.077	-4.452 to 0.2989	ns	0.1612
	Mega-scale Ranches-F gene vs. Mega-scale Ranches-N gene	-0.2542	-1.630 to 1.121	ns	>0.9999
	Mega-scale Ranches-F gene vs. 10,000-head nucleus farm-F gene	0.1597	-1.102 to 1.422	ns	>0.9999
	Mega-scale Ranches-F gene vs. 10,000-head nucleus farm-N gene	0.2965	-0.9655 to 1.559	ns	>0.9999
	Mega-scale Ranches-F gene vs. Industrial Ranch Complexes-F gene	-0.9495	-2.994 to 1.095	ns	0.9532
	Mega-scale Ranches-F gene vs. Industrial Ranch Complexes-N gene	-1.374	-3.570 to 0.8230	ns	0.6931
	Mega-scale Ranches-N gene vs. 10,000-head nucleus farm-F gene	0.414	-0.8481 to 1.676	ns	0.998
	Mega-scale Ranches-N gene vs. 10,000-head nucleus farm-N gene	0.5508	-0.7113 to 1.813	ns	0.9715
	Mega-scale Ranches-N gene vs. Industrial Ranch Complexes-F gene	-0.6952	-2.740 to 1.349	ns	0.9971
	Mega-scale Ranches-N gene vs. Industrial Ranch Complexes-N gene	-1.119	-3.316 to 1.077	ns	0.9076
	10,000-head nucleus farm-F gene vs. 10,000-head nucleus farm-N gene	0.1368	-1.000 to 1.274	ns	>0.9999
	10,000-head nucleus farm-F gene vs. Industrial Ranch Complexes-F gene	-1.109	-3.079 to 0.8604	ns	0.8247
	10,000-head nucleus farm-F gene vs. Industrial Ranch Complexes-N gene	-1.533	-3.661 to 0.5940	ns	0.4579
	10,000-head nucleus farm-N gene vs. Industrial Ranch Complexes-F gene	-1.246	-3.216 to 0.7236	ns	0.6759
	10,000-head nucleus farm-N gene vs. Industrial Ranch Complexes-N gene	-1.67	-3.798 to 0.4572	ns	0.3123
	Industrial Ranch Complexes-F gene vs. Industrial Ranch Complexes-N gene	-0.4242	-3.091 to 2.243	ns	>0.9999
	Supplementary TableS4(B) Test details
Figure	Test details	Mean 1	Mean 2	Mean difference	SE of difference	n1	n2	q statistic	Degrees of freedom
Figure 7B	East region in Inner Mongolia-F gene vs East region in Inner Mongolia-N gene	4.479	4.416	0.06264	0.8896	9	9	0.09958	367
	East region in Inner Mongolia-F gene vs Middle region in Inner Mongolia-F gene	4.479	5.217	-0.7385	0.6611	9	86	1.58	367
	East region in Inner Mongolia-F gene vs Middle region in Inner Mongolia-N gene	4.479	5.18	-0.7011	0.6615	9	85	1.499	367
	East region in Inner Mongolia-F gene vs West region in Inner Mongolia-F gene	4.479	4.956	-0.4772	0.6588	9	93	1.024	367
	East region in Inner Mongolia-F gene vs West region in Inner Mongolia-N gene	4.479	4.786	-0.3077	0.6594	9	91	0.6599	367
	East region in Inner Mongolia-N gene vs East region in Inner Mongolia-N gene	4.416	5.217	-0.8012	0.6611	9	86	1.714	367
	East region in Inner Mongolia-N gene vs Middle region in Inner Mongolia-F gene	4.416	5.18	-0.7637	0.6615	9	85	1.633	367
	East region in Inner Mongolia-N gene vs Middle region in Inner Mongolia-N gene	4.416	4.956	-0.5399	0.6588	9	93	1.159	367
	East region in Inner Mongolia-N gene vs West region in Inner Mongolia-F gene	4.416	4.786	-0.3703	0.6594	9	91	0.7943	367
	Middle region in Inner Mongolia-F gene vs Middle region in Inner Mongolia-N gene	5.217	5.18	0.03742	0.2886	86	85	0.1834	367
	Middle region in Inner Mongolia-F gene vs West region in Inner Mongolia-F gene	5.217	4.956	0.2613	0.2823	86	93	1.309	367
	Middle region in Inner Mongolia-F gene vs West region in Inner Mongolia-N gene	5.217	4.786	0.4308	0.2838	86	91	2.147	367
	Middle region in Inner Mongolia-N gene vs West region in Inner Mongolia-F gene	5.18	4.956	0.2239	0.2832	85	93	1.118	367
	Middle region in Inner Mongolia-N gene vs West region in Inner Mongolia-N gene	5.18	4.786	0.3934	0.2846	85	91	1.955	367
	West region in Inner Mongolia-F gene vs West region in Inner Mongolia-N gene	4.956	4.786	0.1695	0.2782	93	91	0.8615	367
Figure 7C	Spring-N gene vs. Summer-N gene	5.632	5.625	0.00755	0.352	43	56	0.03033	187
	Spring-N gene vs. Autumn-N gene	5.632	4.004	1.628	0.4974	43	17	4.629	187
	Spring-N gene vs. Winter-N gene	5.632	4.472	1.16	0.3321	43	75	4.941	187
	Summer-N gene vs. Autumn-N gene	5.625	4.004	1.621	0.4807	56	17	4.767	187
	Summer-N gene vs. Winter-N gene	5.625	4.472	1.153	0.3066	56	75	5.317	187
	Autumn-N gene vs. Winter-N gene	4.004	4.472	-0.4678	0.4663	17	75	1.419	187
	Spring-N gene vs. Summer-N gene	5.198	5.634	-0.4359	0.3722	44	55	1.656	186
	Spring-N gene vs. Autumn-N gene	5.198	3.991	1.207	0.5255	44	17	3.247	186
	Spring-N gene vs. Winter-N gene	5.198	4.455	0.7434	0.3503	44	74	3.001	186
	Summer-N gene vs. Autumn-N gene	5.634	3.991	1.643	0.5106	55	17	4.549	186
	Summer-N gene vs. Winter-N gene	5.634	4.455	1.179	0.3276	55	74	5.091	186
	Autumn-N gene vs. Winter-N gene	3.991	4.455	-0.4633	0.4949	17	74	1.324	186
Figure 7D	Pastoral Households-F gene vs. Pastoral Households-N gene	3.018	3.166	-0.1489	0.5049	28	27	0.417	378
	Pastoral Households-F gene vs. Intensive Livestock Production-F gene	3.018	4.978	-1.96	0.3828	28	164	7.242	378
	Pastoral Households-F gene vs. Intensive Livestock Production-N gene	3.018	4.849	-1.832	0.3829	28	163	6.766	378
	Pastoral Households-N gene vs. Intensive Livestock Production-F gene	3.166	4.978	-1.811	0.3888	27	164	6.589	378
	Pastoral Households-N gene vs. Intensive Livestock Production-N gene	3.166	4.849	-1.683	0.3889	27	163	6.12	378
	Intensive Livestock Production-F gene vs. Intensive Livestock Production-N gene	4.978	4.849	0.1282	0.207	164	163	0.8758	378
Figure 7E	Pastoral Households-F gene vs. Pastoral Households-N gene	3.018	3.166	-0.1489	0.4976	28	27	0.4231	368
	Pastoral Households-F gene vs. Small-scale Ranches-F gene	3.018	6.24	-3.222	0.7069	28	9	6.447	368
	Pastoral Households-F gene vs. Small-scale Ranches-N gene	3.018	5.506	-2.488	0.7069	28	9	4.978	368
	Pastoral Households-F gene vs. Medium-scale Ranches-F gene	3.018	5.213	-2.196	0.5325	28	21	5.832	368
	Pastoral Households-F gene vs. Medium-scale Ranches-N gene	3.018	5.035	-2.017	0.5325	28	21	5.357	368
	Pastoral Households-F gene vs. Large-scale Ranches-F gene	3.018	4.833	-1.816	0.5325	28	21	4.822	368
	Pastoral Households-F gene vs. Large-scale Ranches-N gene	3.018	4.141	-1.124	0.5256	28	22	3.024	368
	Pastoral Households-F gene vs. Mega-scale Ranches-F gene	3.018	4.844	-1.827	0.4523	28	41	5.712	368
	Pastoral Households-F gene vs. Mega-scale Ranches-N gene	3.018	5.098	-2.081	0.4523	28	41	6.507	368
	Pastoral Households-F gene vs. 10,000-head nucleus farm-F gene	3.018	4.684	-1.667	0.4222	28	60	5.584	368
	Pastoral Households-F gene vs. 10,000-head nucleus farm-N gene	3.018	4.548	-1.53	0.4222	28	60	5.125	368
	Pastoral Households-F gene vs. Industrial Ranch Complexes-F gene	3.018	5.794	-2.776	0.6365	28	12	6.168	368
	Pastoral Households-F gene vs. Industrial Ranch Complexes-N gene	3.018	6.218	-3.2	0.6796	28	10	6.66	368
	Pastoral Households-N gene vs. Small-scale Ranches-F gene	3.166	6.24	-3.074	0.71	27	9	6.122	368
	Pastoral Households-N gene vs. Small-scale Ranches-N gene	3.166	5.506	-2.339	0.71	27	9	4.659	368
	Pastoral Households-N gene vs. Medium-scale Ranches-F gene	3.166	5.213	-2.047	0.5367	27	21	5.394	368
	Pastoral Households-N gene vs. Medium-scale Ranches-N gene	3.166	5.035	-1.868	0.5367	27	21	4.923	368
	Pastoral Households-N gene vs. Large-scale Ranches-F gene	3.166	4.833	-1.667	0.5367	27	21	4.392	368
	Pastoral Households-N gene vs. Large-scale Ranches-N gene	3.166	4.141	-0.9749	0.5298	27	22	2.602	368
	Pastoral Households-N gene vs. Mega-scale Ranches-F gene	3.166	4.844	-1.678	0.4572	27	41	5.19	368
	Pastoral Households-N gene vs. Mega-scale Ranches-N gene	3.166	5.098	-1.932	0.4572	27	41	5.976	368
	Pastoral Households-N gene vs. 10,000-head nucleus farm-F gene	3.166	4.684	-1.518	0.4275	27	60	5.022	368
	Pastoral Households-N gene vs. 10,000-head nucleus farm-N gene	3.166	4.548	-1.381	0.4275	27	60	4.569	368
	Pastoral Households-N gene vs. Industrial Ranch Complexes-F gene	3.166	5.794	-2.627	0.64	27	12	5.805	368
	Pastoral Households-N gene vs. Industrial Ranch Complexes-N gene	3.166	6.218	-3.052	0.6829	27	10	6.319	368
	Small-scale Ranches-F gene vs. Small-scale Ranches-N gene	6.24	5.506	0.7344	0.8696	9	9	1.194	368
	Small-scale Ranches-F gene vs. Medium-scale Ranches-F gene	6.24	5.213	1.027	0.735	9	21	1.975	368
	Small-scale Ranches-F gene vs. Medium-scale Ranches-N gene	6.24	5.035	1.205	0.735	9	21	2.319	368
	Small-scale Ranches-F gene vs. Large-scale Ranches-F gene	6.24	4.833	1.407	0.735	9	21	2.707	368
	Small-scale Ranches-F gene vs. Large-scale Ranches-N gene	6.24	4.141	2.099	0.7299	9	22	4.066	368
	Small-scale Ranches-F gene vs. Mega-scale Ranches-F gene	6.24	4.844	1.396	0.6791	9	41	2.907	368
	Small-scale Ranches-F gene vs. Mega-scale Ranches-N gene	6.24	5.098	1.142	0.6791	9	41	2.377	368
	Small-scale Ranches-F gene vs. 10,000-head nucleus farm-F gene	6.24	4.684	1.556	0.6594	9	60	3.336	368
	Small-scale Ranches-F gene vs. 10,000-head nucleus farm-N gene	6.24	4.548	1.692	0.6594	9	60	3.629	368
	Small-scale Ranches-F gene vs. Industrial Ranch Complexes-F gene	6.24	5.794	0.4463	0.8135	9	12	0.776	368
	Small-scale Ranches-F gene vs. Industrial Ranch Complexes-N gene	6.24	6.218	0.0221	0.8476	9	10	0.03688	368
	Small-scale Ranches-N gene vs. Medium-scale Ranches-F gene	5.506	5.213	0.2921	0.735	9	21	0.5622	368
	Small-scale Ranches-N gene vs. Medium-scale Ranches-N gene	5.506	5.035	0.4707	0.735	9	21	0.9058	368
	Small-scale Ranches-N gene vs. Large-scale Ranches-F gene	5.506	4.833	0.6725	0.735	9	21	1.294	368
	Small-scale Ranches-N gene vs. Large-scale Ranches-N gene	5.506	4.141	1.364	0.7299	9	22	2.643	368
	Small-scale Ranches-N gene vs. Mega-scale Ranches-F gene	5.506	4.844	0.6614	0.6791	9	41	1.377	368
	Small-scale Ranches-N gene vs. Mega-scale Ranches-N gene	5.506	5.098	0.4072	0.6791	9	41	0.848	368
	Small-scale Ranches-N gene vs. 10,000-head nucleus farm-F gene	5.506	4.684	0.8212	0.6594	9	60	1.761	368
	Small-scale Ranches-N gene vs. 10,000-head nucleus farm-N gene	5.506	4.548	0.958	0.6594	9	60	2.054	368
	Small-scale Ranches-N gene vs. Industrial Ranch Complexes-F gene	5.506	5.794	-0.288	0.8135	9	12	0.5008	368
	Small-scale Ranches-N gene vs. Industrial Ranch Complexes-N gene	5.506	6.218	-0.7123	0.8476	9	10	1.188	368
	Medium-scale Ranches-F gene vs. Medium-scale Ranches-N gene	5.213	5.035	0.1786	0.5693	21	21	0.4437	368
	Medium-scale Ranches-F gene vs. Large-scale Ranches-F gene	5.213	4.833	0.3803	0.5693	21	21	0.9448	368
	Medium-scale Ranches-F gene vs. Large-scale Ranches-N gene	5.213	4.141	1.072	0.5628	21	22	2.694	368
	Medium-scale Ranches-F gene vs. Mega-scale Ranches-F gene	5.213	4.844	0.3693	0.495	21	41	1.055	368
	Medium-scale Ranches-F gene vs. Mega-scale Ranches-N gene	5.213	5.098	0.115	0.495	21	41	0.3287	368
	Medium-scale Ranches-F gene vs. 10,000-head nucleus farm-F gene	5.213	4.684	0.529	0.4677	21	60	1.599	368
	Medium-scale Ranches-F gene vs. 10,000-head nucleus farm-N gene	5.213	4.548	0.6658	0.4677	21	60	2.013	368
	Medium-scale Ranches-F gene vs. Industrial Ranch Complexes-F gene	5.213	5.794	-0.5802	0.6676	21	12	1.229	368
	Medium-scale Ranches-F gene vs. Industrial Ranch Complexes-N gene	5.213	6.218	-1.004	0.7088	21	10	2.004	368
	Medium-scale Ranches-N gene vs. Large-scale Ranches-F gene	5.035	4.833	0.2017	0.5693	21	21	0.5011	368
	Medium-scale Ranches-N gene vs. Large-scale Ranches-N gene	5.035	4.141	0.8936	0.5628	21	22	2.245	368
	Medium-scale Ranches-N gene vs. Mega-scale Ranches-F gene	5.035	4.844	0.1907	0.495	21	41	0.5447	368
	Medium-scale Ranches-N gene vs. Mega-scale Ranches-N gene	5.035	5.098	-0.06356	0.495	21	41	0.1816	368
	Medium-scale Ranches-N gene vs. 10,000-head nucleus farm-F gene	5.035	4.684	0.3504	0.4677	21	60	1.059	368
	Medium-scale Ranches-N gene vs. 10,000-head nucleus farm-N gene	5.035	4.548	0.4872	0.4677	21	60	1.473	368
	Medium-scale Ranches-N gene vs. Industrial Ranch Complexes-F gene	5.035	5.794	-0.7588	0.6676	21	12	1.607	368
	Medium-scale Ranches-N gene vs. Industrial Ranch Complexes-N gene	5.035	6.218	-1.183	0.7088	21	10	2.361	368
	Large-scale Ranches-F gene vs. Large-scale Ranches-N gene	4.833	4.141	0.6919	0.5628	21	22	1.739	368
	Large-scale Ranches-F gene vs. Mega-scale Ranches-F gene	4.833	4.844	-0.01105	0.495	21	41	0.03156	368
	Large-scale Ranches-F gene vs. Mega-scale Ranches-N gene	4.833	5.098	-0.2653	0.495	21	41	0.7579	368
	Large-scale Ranches-F gene vs. 10,000-head nucleus farm-F gene	4.833	4.684	0.1487	0.4677	21	60	0.4496	368
	Large-scale Ranches-F gene vs. 10,000-head nucleus farm-N gene	4.833	4.548	0.2855	0.4677	21	60	0.8632	368
	Large-scale Ranches-F gene vs. Industrial Ranch Complexes-F gene	4.833	5.794	-0.9605	0.6676	21	12	2.035	368
	Large-scale Ranches-F gene vs. Industrial Ranch Complexes-N gene	4.833	6.218	-1.385	0.7088	21	10	2.763	368
	Large-scale Ranches-N gene vs. Mega-scale Ranches-F gene	4.141	4.844	-0.7029	0.4875	22	41	2.039	368
	Large-scale Ranches-N gene vs. Mega-scale Ranches-N gene	4.141	5.098	-0.9571	0.4875	22	41	2.776	368
	Large-scale Ranches-N gene vs. 10,000-head nucleus farm-F gene	4.141	4.684	-0.5432	0.4598	22	60	1.671	368
	Large-scale Ranches-N gene vs. 10,000-head nucleus farm-N gene	4.141	4.548	-0.4064	0.4598	22	60	1.25	368
	Large-scale Ranches-N gene vs. Industrial Ranch Complexes-F gene	4.141	5.794	-1.652	0.662	22	12	3.53	368
	Large-scale Ranches-N gene vs. Industrial Ranch Complexes-N gene	4.141	6.218	-2.077	0.7036	22	10	4.174	368
	Mega-scale Ranches-F gene vs. Mega-scale Ranches-N gene	4.844	5.098	-0.2542	0.4074	41	41	0.8824	368
	Mega-scale Ranches-F gene vs. 10,000-head nucleus farm-F gene	4.844	4.684	0.1597	0.3738	41	60	0.6043	368
	Mega-scale Ranches-F gene vs. 10,000-head nucleus farm-N gene	4.844	4.548	0.2965	0.3738	41	60	1.122	368
	Mega-scale Ranches-F gene vs. Industrial Ranch Complexes-F gene	4.844	5.794	-0.9495	0.6055	41	12	2.218	368
	Mega-scale Ranches-F gene vs. Industrial Ranch Complexes-N gene	4.844	6.218	-1.374	0.6506	41	10	2.986	368
	Mega-scale Ranches-N gene vs. 10,000-head nucleus farm-F gene	5.098	4.684	0.414	0.3738	41	60	1.566	368
	Mega-scale Ranches-N gene vs. 10,000-head nucleus farm-N gene	5.098	4.548	0.5508	0.3738	41	60	2.084	368
	Mega-scale Ranches-N gene vs. Industrial Ranch Complexes-F gene	5.098	5.794	-0.6952	0.6055	41	12	1.624	368
	Mega-scale Ranches-N gene vs. Industrial Ranch Complexes-N gene	5.098	6.218	-1.119	0.6506	41	10	2.433	368
	10,000-head nucleus farm-F gene vs. 10,000-head nucleus farm-N gene	4.684	4.548	0.1368	0.3368	60	60	0.5744	368
	10,000-head nucleus farm-F gene vs. Industrial Ranch Complexes-F gene	4.684	5.794	-1.109	0.5834	60	12	2.689	368
	10,000-head nucleus farm-F gene vs. Industrial Ranch Complexes-N gene	4.684	6.218	-1.533	0.6301	60	10	3.442	368
	10,000-head nucleus farm-N gene vs. Industrial Ranch Complexes-F gene	4.548	5.794	-1.246	0.5834	60	12	3.021	368
	10,000-head nucleus farm-N gene vs. Industrial Ranch Complexes-N gene	4.548	6.218	-1.67	0.6301	60	10	3.749	368
	Industrial Ranch Complexes-F gene vs. Industrial Ranch Complexes-N gene	5.794	6.218	-0.4242	0.7899	12	10	0.7596	368
